# Supplementary material for: The Mouse Solitary Odorant Receptor Gene Promoters as Models for the Study of Odorant Receptor Gene Choice
Source: PLoS One. 2016 Jan 21;11(1):e0144698. doi: 10.1371/journal.pone.0144698 (PMC4721658; doi:10.1371/journal.pone.0144698)
Supplement: S1 Table — The table represents a more detailed version of Table 3. It reports, for each orthologous gene group (OGG) containing a solitary gene in Mus musculus, all orthologs found in the studied species. Gene names follow the nomenclature proposed by Niimura et al. For solitary or nearly solitary genes (highlighted in bold), we reported the maximum distance as solitary (MDAS), expressed in Mb and defined as the genomic interval in which the odorant receptor gene is isolated, both upstream and downstream in respect to its transcript coordinates, from neighboring odorant receptor genes; when present, we also reported official gene names, or at least Ensembl gene identifiers. Those genes that were recognized as orthologs of a M. musculus solitary genes also by Inparanoid have underlined gene names. In magenta, we highlighted gene names for those few genes of which the solitary status could not be correctly determined based solely on BioMart annotation: Olr390 has a non-annotated neighboring odorant receptor gene, and Olfr266 has a non-annotated solitary ortholog in Cavia porcellus. (XLSX) [file pone.0144698.s005.xlsx]

## Sheet: Table S1
	Mus musculus			Rattus norvegicus			Cavia porcellus			Homo sapiens
OGG	Official gene name	Gene name from Niimura et al.	MDAS	Official gene name	Gene name from Niimura et al.	MDAS	Official gene name	Gene name from Niimura et al.	MDAS	Official gene name	Gene name from Niimura et al.	MDAS
OGG2-1		Mm2OR10.2.4			RanoOR7.2.1			CapoORs44.1P		OR7A19P	HsOR12.2.1P	38.1
		Mm2OR10.2.5			RanoOR7.2.2T			CapoORs44.2P			HsOR19.3.2
		Mm2OR10.2.6			RanoOR7.2.3P			CapoORs44.3P			HsOR19.3.3
		Mm2OR10.2.7			RanoOR7.2.4		ENSCPOG00000025090	CapoORs44.4			HsOR19.3.4P
		Mm2OR10.2.8			RanoOR7.2.5			CapoORs44.5P			HsOR19.3.5P
		Mm2OR10.2.9		Olr1077	RanoOR7.2.6			CapoORs44.6		OR7A17	HsOR19.3.6
		Mm2OR10.2.10			RanoOR7.2.7			CapoORs44.7P		OR7A17	HsOR19.3.7P
	Olfr19 (M12)	Mm2OR16.2.1	2.6		RanoOR7.2.8			CapoORs44.8P			HsOR19.3.8P
					RanoOR7.2.9P			CapoORs44.9			HsOR19.3.9P
					RanoOR7.2.10			CapoORs44.10P		OR7A17	HsOR19.3.10P
					RanoOR7.2.11			CapoORs44.11
					RanoOR7.2.12			CapoORs44.12P
					RanoOR7.2.13			CapoORs44.96P
					RanoOR7.2.14			CapoORs44.97P
					RanoOR11.5.1T			CapoORs44.98
				None	RanoOR12.2.1P	0.6		CapoORs44.99P
								CapoORs44.100P
								CapoORs168.31
								CapoORs168.32P
								CapoORs168.33P
								CapoORs168.34P
								CapoORs168.35
								CapoORs168.36
								CapoORs168.38P
								CapoORs168.39
								CapoORs168.40
								CapoORs168.41
								CapoORs168.42P
								CapoORs168.43
OGG2-117	Olfr49	Mm2OR14.5.1	1.7	Olr1646	RanoOR15.3.1	3.1	ENSCPOG00000021746	CapoORs13.1			HsOR14.3.2P
								CapoORs13.2
OGG2-413	Olfr266	Mm2OR3.4.1	9.4	Olr392	RanoOR2.3.1	6.5	ENSCPOG00000023753	CapoORs2.1	10.1	OR11I1P	HsOR1.2.1P	36.5
OGG2-321	Olfr267	Mm2OR4.3.1	5.8	Olr854	RanoOR5.3.1	4.4	OR2K2	CapoORs93.1	Alone in scaffold_93	OR2K2	HsOR9.5.1	6.6
OGG2-78	Olfr370	Mm2OR8.2.1	1.6	Olr1667	RanoOR19.2.1	2.1	OR10K2	CapoORs56.2		OR10K2	HsOR1.4.2
								CapoORs56.5			HsOR1.4.4
OGG2-472	Olfr371	Mm2OR8.3.1	1.6	Olr1666	RanoOR19.1.1	2.1	ENSCPOG00000015657	CapoORs168.37
OGG2-388	Olfr466	Mm2OR13.2.2	43.4	Olr1652	RanoOR17.1.1			CapoORs1.19P			HsOR1.5.11P
OGG2-201	Olfr1402	Mm2OR3.3.1	9.4	Olfr390	RanoOR2.2.1			CapoORs2.2P			HsOR1.3.1P
				Olfr390	RanoOR2.2.2P			CapoORs2.3			HsOR1.3.2P
							ENSCPOG00000022795	CapoORs2.4
							None	CapoORs5.1P	Alone in scaffold_5
